# Supplementary material for: Effect of garlic extract on weight loss and gut microbiota composition in obese women: A double-blind randomized controlled trial
Source: Front Nutr. 2022 Oct 24;9:1007506. doi: 10.3389/fnut.2022.1007506 (PMC9638143; doi:10.3389/fnut.2022.1007506)
Supplement: Supplementary file 1 [file Data_Sheet_1.xlsx]

## Sheet: RCT.obesity.last
code	group	age	sex	education	marital_status	follow_up	weight1	weight2	height	BMI1	BMI2	WC1	WC2	HC1	HC2	BP.S1	BP.S2	BP.D1	BP.D2	cigarettes	FBS1	FBS2	TG1	TG2	Chol1	Chol2	HDL1	HDL2	LDL1	LDL2	SGOT1	SGOT2	SGPT1	SGPT2	hs_CRP1	hs_CRP2	insulin1	insulin2
102	1	44	2	2	1	1.5	82	#NULL!	1.645	30.3028	#NULL!	94	#NULL!	115	#NULL!	17	#NULL!	7	#NULL!	4	98	#NULL!	160	#NULL!	162	#NULL!	38	#NULL!	104	#NULL!	20	#NULL!	27	#NULL!	2.5	#NULL!	11.4	#NULL!
106	1	38	2	2	1	3	80	80	1.51	35.0862	35.09	103	103	112	112	11	11	7	7	2	109	#NULL!	91	#NULL!	137	#NULL!	37	#NULL!	86	#NULL!	18	#NULL!	18	#NULL!	2.1	#NULL!	12.8	#NULL!
107	1	39	2	3	1	3	85	82	1.54	35.8408	34.5758	108	90	132	128	11	11	7	7	4	91	89	93	192	167	183	47	48	110	113	18	14	26	18	15.3	7	20.3	10.3
108	1	37	2	1	3	3	74	70	1.55	30.8012	29.1363	97	90	110	109	11	11.5	7	7.5	2	94	77	82	73	160	158	41	43	107	101	17	19	19	16	6	5.9	11.2	8.8
113	1	36	2	2	1	3	93	92	1.7	32.1799	31.8339	108	105	124	121	12	12	8	8	4	98	107	136	102	171	164	51	56	106	98	19	22	23	30	8	3.6	53.3	26.8
114	1	45	2	5	1	3	85	85	1.52	36.7902	36.79	95	95	120	117	10	11	7	7	4	101	92	103	118	213	210	46	49	148	140	13	14	17	14	3.1	2.6	16.2	10.6
115	1	48	2	3	4	3	96	90	1.6	37.5	35.1562	112	97	135	128	12.5	12	8.5	8	4	89	#NULL!	96	#NULL!	252	#NULL!	90	#NULL!	154	#NULL!	24	#NULL!	26	#NULL!	1	#NULL!	10.9	#NULL!
116	1	37	2	3	2	1.5	97	#NULL!	1.6	37.8906	#NULL!	100	#NULL!	125	#NULL!	12	#NULL!	8	#NULL!	4	101	#NULL!	137	#NULL!	175	#NULL!	52	#NULL!	106	#NULL!	24	#NULL!	30	#NULL!	12.3	#NULL!	21.9	#NULL!
117	1	28	2	4	2	3	86	85	1.69	30.111	29.7609	90	90	118	117	12	12	8	8	4	86	89	71	93	137	150	50	55	79	85	16	23	16	24	2	2.4	16.2	6.7
118	1	22	2	3	1	3	86.5	82	1.61	33.3706	31.634	90	87	117	115	12	12.5	8	9	2	95	89	128	145	137	133	46	42	74	72	14	17	17	24	3.8	#NULL!	31.4	30.6
119	1	44	1	2	1	3	99	96	1.75	32.3265	31.35	105	100	111	116	13	12	7	8	4	81	83	420	211	201	183	37	38	95	113	29	21	52	37	1	1	#NULL!	8.6
124	1	53	2	2	1	3	78	74	1.63	29.3575	27.852	104	99	123	119	#NULL!	#NULL!	#NULL!	#NULL!	4	98	108	153	119	214	191	53	50	134	122	21	19	15	15	2	2.5	7.9	8.5
127	1	32	2	3	2	3	72	66	1.54	30.3593	27.83	89	85	101	97	11	11.5	7	8	4	117	95	109	66	169	160	48	52	105	95	17	15	18	13	1.9	1	19.9	10.9
128	1	33	2	2	1	1.5	106	#NULL!	1.65	38.9348	#NULL!	121	#NULL!	129	#NULL!	11	#NULL!	7	#NULL!	4	106	#NULL!	243	#NULL!	169	#NULL!	38	#NULL!	108	#NULL!	20	#NULL!	21	#NULL!	3.8	#NULL!	33.3	#NULL!
130	1	33	1	5	1	3	86	82	1.68	30.4705	29.0533	103	99	110	106	12	#NULL!	8	#NULL!	4	88	101	141	126	192	170	46	52	118	99	20	27	33	43	1.5	#NULL!	17.7	#NULL!
131	1	50	2	2	1	3	78	76	1.61	30.0914	29.3199	99	89	113	110	12	12	8	8	4	99	99	191	69	199	191	35	36	140	136	16	17	14	16	2.4	1.9	10.3	7.5
133	1	54	2	2	1	3	91	87	1.5	40.4444	38.6667	107	104	126	120	13	12	9	9	4	113	122	168	141	204	198	40	42	138	134	41	20	47	28	14.7	10.2	#NULL!	14.3
135	1	48	2	1	1	3	96.5	96	1.64	35.8789	35.69	113	113	126	126	10	11	7	7	4	104	111	241	137	139	135	33	31	80	87	24	22	23	23	3.1	7.3	31	26.1
140	1	58	2	2	1	3	78	76	1.6	30.4687	29.69	100	99	117	113	12	12	8	8	4	129	128	108	106	146	142	53	51	77	79	18	12	9	22	1.6	#NULL!	21.4	#NULL!
142	1	65	1	2	1	3	114	112	1.81	34.7975	34.187	124	113	128	124	12.5	12	8	7	4	109	98	234	228	156	142	45	45	86	71	24	24	35	35	5.8	3.9	13.6	12.9
148	1	21	2	3	2	3	87	86	1.71	29.7527	29.41	88.5	88	119	115	10	11	7	7.5	4	89	84	151	129	142	136	39	37	81	79	14	15	14	16	4.2	4.5	13.3	20.3
149	1	38	2	1	1	3	93.5	94	1.61	36.0711	36.26	108	104	122	116	12	12	8	8	4	88	96	141	102	193	191	53	49	118	122	14	16	12	16	3	15.1	13.9	10.8
150	1	42	1	3	1	3	80	77	1.6	31.25	30.0781	105	103	115	111	12	13	8	8	4	92	#NULL!	233	#NULL!	195	#NULL!	33	#NULL!	131	#NULL!	20	#NULL!	31	#NULL!	12.4	#NULL!	16.3	#NULL!
154	1	54	2	1	1	3	74	73	1.61	28.5483	28.1625	91	90	112	116	12	12	8	8	4	92	91	75	76	162	174	52	57	96	114	17	21	20	20	2.5	1.3	7.7	#NULL!
155	1	55	2	1	1	3	74	72	1.58	29.6427	28.8415	99	98	109	108	11	12	7	8	4	100	#NULL!	107	#NULL!	214	#NULL!	46	#NULL!	136	#NULL!	17	#NULL!	16	#NULL!	1	#NULL!	7.1	#NULL!
157	1	39	1	2	1	3	126	124	1.76	40.6767	40.03	136	132	130	130	13	13	9	9	4	100	102	312	207	212	157	40	42	122	86	23	19	44	37	2.8	1.7	67.8	38.5
159	1	36	2	3	1	3	92	89	1.73	30.7394	29.737	97	99	121	118	11	10	7	7	4	75	86	97	157	167	186	50	46	101	125	14	16	14	16	2.2	4.2	15.1	#NULL!
162	1	53	2	2	1	1.5	94	#NULL!	1.7	32.526	#NULL!	104	#NULL!	117	#NULL!	14	#NULL!	8	#NULL!	2	100	#NULL!	120	#NULL!	227	#NULL!	58	#NULL!	151	#NULL!	13	#NULL!	14	#NULL!	11.3	#NULL!	42.6	#NULL!
166	1	21	2	2	2	#NULL!	88	#NULL!	1.72	29.7458	#NULL!	93	#NULL!	120	#NULL!	12	#NULL!	8	#NULL!	2	80	#NULL!	144	#NULL!	150	#NULL!	45	#NULL!	84	#NULL!	13	#NULL!	16	#NULL!	3.2	#NULL!	41.2	#NULL!
167	1	56	1	5	1	#NULL!	101	#NULL!	1.84	29.8322	#NULL!	112	#NULL!	108	#NULL!	13	#NULL!	8	#NULL!	4	93	#NULL!	235	#NULL!	192	#NULL!	43	#NULL!	108	#NULL!	17	#NULL!	22	#NULL!	1.1	#NULL!	16.6	#NULL!
168	1	53	2	1	1	#NULL!	65	#NULL!	1.5	28.8889	#NULL!	89	#NULL!	110	#NULL!	11	#NULL!	7	#NULL!	4	88	#NULL!	81	#NULL!	165	#NULL!	45	#NULL!	104	#NULL!	22	#NULL!	30	#NULL!	4	#NULL!	9.5	#NULL!
169	1	36	1	4	1	3	123	120	1.8	37.963	37.04	130	#NULL!	125	#NULL!	14	#NULL!	9	#NULL!	3	99	#NULL!	82	#NULL!	127	#NULL!	37	#NULL!	76	#NULL!	22	#NULL!	24	#NULL!	1.9	#NULL!	#NULL!	#NULL!
171	1	47	2	4	1	1.5	64	#NULL!	1.49	28.8275	#NULL!	92	#NULL!	111	#NULL!	11	#NULL!	7	#NULL!	2	93	#NULL!	141	#NULL!	174	#NULL!	48	#NULL!	106	#NULL!	14	#NULL!	11	#NULL!	1.5	#NULL!	#NULL!	#NULL!
101	2	37	2	4	1	3	82	76.5	1.54	34.5758	32.2567	105	99	120	119	11	11.5	7	7.5	4	93	98	137	173	189	188	55	51	119	115	19	14	23	13	11.8	7.2	28.9	27.3
103	2	42	2	3	1	3	73	73	1.52	31.5963	31.5963	92	92	109	109	12	11	8	7	4	95	100	107	132	213	197	46	41	147	133	19	13	18	10	7.5	4.2	7.3	14.5
104	2	33	2	3	1	1.5	93.5	#NULL!	1.65	34.3434	#NULL!	100	#NULL!	127	#NULL!	11	#NULL!	7	#NULL!	4	94	#NULL!	152	#NULL!	182	#NULL!	39	#NULL!	119	#NULL!	17	#NULL!	16	#NULL!	5.3	#NULL!	22.5	#NULL!
105	2	51	2	3	1	1.5	80.5	#NULL!	1.47	37.253	#NULL!	92.5	#NULL!	119	#NULL!	10	#NULL!	7	#NULL!	4	89	#NULL!	281	#NULL!	224	#NULL!	58	#NULL!	142	#NULL!	21	#NULL!	20	#NULL!	6.4	#NULL!	22.8	#NULL!
109	2	39	2	2	2	3	71.5	69	1.51	31.3583	30.2618	89	95	108	109	11	12	7	8	4	98	92	111	161	203	195	50	48	143	130	20	17	15	12	3	1	6.7	11.2
110	2	39	2	3	1	3	93.5	94	1.61	36.0711	36.264	97	94	129	125	12	#NULL!	8	#NULL!	4	101	92	75	89	162	157	70	64	84	80	17	19	12	17	4.6	3.7	15.3	11.1
111	2	48	2	2	4	3	76.5	78	1.5	34	34.6667	81	85	118	122	11	11.5	7	7	2	86	#NULL!	53	#NULL!	179	#NULL!	70	#NULL!	103	#NULL!	17	#NULL!	10	#NULL!	1.5	#NULL!	5.4	#NULL!
112	2	52	2	3	1	3	85	84	1.62	32.3884	32.0073	96	97	126	119	12	12	8	8	4	95	97	99	101	216	217	70	74	133	129	17	19	13	16	3.5	4.5	4.8	5
120	2	53	2	2	1	3	75.5	75	1.55	31.4256	31.2175	92	100	115	117	11	11	7	7	4	96	98	59	39	146	180	59	77	79	96	15	15	21	16	2.5	2.5	8	7.5
121	2	40	2	1	1	3	88.5	88	1.6	34.5703	34.375	96	97	125	124	12	12.5	8	7.5	4	96	85	122	172	134	132	37	34	80	68	17	57	19	66	1.1	1.2	31	19.1
122	2	50	2	3	2	3	74.5	71	1.54	31.4134	29.9376	98	97	116	114	12	11	8	7	4	98	83	69	82	223	258	60	67	149	168	13	15	10	10	1.3	1	8.2	5.8
123	2	51	2	2	1	3	82	76	1.53	35.0293	32.4661	104	100	124	120	10.5	#NULL!	7	#NULL!	4	87	86	104	165	178	177	55	56	110	98	14	21	15	32	2.9	2.5	17.5	16.1
125	2	30	2	2	1	3	80	75	1.59	31.6443	29.6665	79	75	103	98	11	11.5	7	7.5	4	86	#NULL!	69	#NULL!	149	#NULL!	48	#NULL!	92	#NULL!	13	#NULL!	8	#NULL!	1	#NULL!	7.8	#NULL!
126	2	31	1	2	1	3	85	81	1.7	29.4118	28.0277	97	92	107	105	12	11	8	7	1	97	#NULL!	144	#NULL!	148	#NULL!	31	#NULL!	99	#NULL!	15	#NULL!	15	#NULL!	3	#NULL!	10.2	#NULL!
129	2	44	2	2	1	3	84	89	1.7	29.0657	30.7958	100	99	117	117	12	13	8	8.5	4	86	97	114	127	205	208	59	42	134	150	13	20	9	23	4.4	1.1	#NULL!	19.3
132	2	51	2	2	1	3	90	89	1.56	36.9822	36.5713	107	103	127	127	11	12	7	8	4	95	83	126	87	170	160	68	71	84	74	19	20	18	22	2.3	2	11.2	5.9
134	2	31	1	5	1	3	132	129	1.8	40.7407	39.8148	124	118	130	128	12	12	8	8	4	90	102	155	110	171	126	42	31	107	79	18	20	28	25	3.3	9	27.8	28.3
136	2	52	2	2	1	3	84	80	1.58	33.6485	32.0461	106	100	124	119	10.5	12	6.5	8	4	88	85	80	102	163	179	50	45	103	118	16	16	13	13	1.2	4.9	6	8.6
139	2	54	2	2	1	3	75	73	1.59	29.6665	28.8754	97	90	110	107	10	11	7	7	4	104	102	134	123	220	236	50	56	152	158	23	24	18	21	6.9	3.1	15.1	19.6
141	2	37	1	5	1	3	104	100	1.7	35.9862	34.6021	118	115	128	123	12	13	8	9	4	104	#NULL!	121	#NULL!	147	#NULL!	37	#NULL!	92	#NULL!	23	#NULL!	40	#NULL!	1.6	#NULL!	24.1	#NULL!
144	2	24	1	3	2	3	104	98	1.68	36.8481	34.7222	116	108	126	120	11	12	7	8	4	92	92	100	101	175	162	44	39	116	105	13	10	12	10	4.7	3.6	15	#NULL!
145	2	42	2	2	1	3	88	89	1.66	31.935	32.2979	96	91	116	116	10	11	6	7	4	93	88	109	89	173	175	44	44	110	112	32	23	39	35	2	2.3	10.9	9.1
147	2	35	1	3	1	3	104	102	1.76	33.5744	32.9287	113	111	126	125	13	12	8	8	1	89	#NULL!	372	#NULL!	258	#NULL!	27	#NULL!	175	#NULL!	28	#NULL!	50	#NULL!	1	#NULL!	28.4	#NULL!
152	2	42	2	2	1	1.5	78	#NULL!	1.58	31.245	#NULL!	104	#NULL!	113	#NULL!	11.5	#NULL!	7.5	#NULL!	4	92	#NULL!	80	#NULL!	132	#NULL!	45	#NULL!	73	#NULL!	20	#NULL!	15	#NULL!	1.4	#NULL!	13.1	#NULL!
153	2	55	2	2	1	3	70	69	1.5	31.1111	30.6667	84	85	104	103	11	11.5	7	8	4	93	89	56	68	207	176	91	74	105	88	19	19	20	18	2.2	2	4.9	#NULL!
156	2	55	2	1	1	3	116	115	1.46	54.4192	53.9501	126	126	145	145	13	14	9	9.5	4	107	99	178	163	197	184	46	40	130	115	15	14	16	16	11.9	22.7	34.9	#NULL!
158	2	44	1	2	1	3	93.5	94	1.68	33.1278	33.305	116	116	120	120	12	12	8	8	4	91	91	116	112	213	185	46	44	143	131	21	20	35	36	2	3.2	19.9	#NULL!
160	2	40	2	2	2	3	108	104	1.68	38.2653	36.8481	118	113	134	132	11	12	7	8	4	99	#NULL!	208	#NULL!	161	#NULL!	49	#NULL!	81	#NULL!	21	#NULL!	30	#NULL!	9.1	#NULL!	#NULL!	#NULL!
161	2	36	1	2	2	#NULL!	80	#NULL!	1.68	#NULL!	#NULL!	105	#NULL!	100	#NULL!	12	#NULL!	8	#NULL!	2	#NULL!	#NULL!	#NULL!	#NULL!	#NULL!	#NULL!	#NULL!	#NULL!	#NULL!	#NULL!	#NULL!	#NULL!	#NULL!	#NULL!	#NULL!	#NULL!	#NULL!	#NULL!
163	2	35	2	3	1	#NULL!	123	#NULL!	1.64	45.7317	#NULL!	120	#NULL!	127	#NULL!	12	#NULL!	8	#NULL!	4	#NULL!	#NULL!	#NULL!	#NULL!	#NULL!	#NULL!	#NULL!	#NULL!	#NULL!	#NULL!	#NULL!	#NULL!	#NULL!	#NULL!	#NULL!	#NULL!	#NULL!	#NULL!
164	2	38	1	2	1	#NULL!	145	#NULL!	1.85	42.3667	#NULL!	145	#NULL!	142	#NULL!	13	#NULL!	8	#NULL!	1	#NULL!	#NULL!	#NULL!	#NULL!	#NULL!	#NULL!	#NULL!	#NULL!	#NULL!	#NULL!	#NULL!	#NULL!	#NULL!	#NULL!	#NULL!	#NULL!	#NULL!	#NULL!
165	2	42	1	2	1	#NULL!	135	#NULL!	1.76	#NULL!	#NULL!	135	#NULL!	125	#NULL!	13	#NULL!	9	#NULL!	1	#NULL!	#NULL!	#NULL!	#NULL!	#NULL!	#NULL!	#NULL!	#NULL!	#NULL!	#NULL!	#NULL!	#NULL!	#NULL!	#NULL!	#NULL!	#NULL!	#NULL!	#NULL!
170	2	37	1	3	1	#NULL!	110	#NULL!	1.76	35.5114	#NULL!	125	#NULL!	115	#NULL!	12	#NULL!	8	#NULL!	4	#NULL!	#NULL!	#NULL!	#NULL!	#NULL!	#NULL!	#NULL!	#NULL!	#NULL!	#NULL!	#NULL!	#NULL!	#NULL!	#NULL!	#NULL!	#NULL!	#NULL!	#NULL!
172	2	44	2	3	2	3	70	70	1.56	28.76	28.76	83	#NULL!	103	#NULL!	12	#NULL!	8	#NULL!	2	99	102	179	123	181	177	51	54	102	103	17	16	12	14	2.4	2.4	20.2	24.3
